# Supplementary material for: A bile acid-related prognostic signature in hepatocellular carcinoma
Source: Sci Rep. 2022 Dec 26;12:22355. doi: 10.1038/s41598-022-26795-7 (PMC9792463; doi:10.1038/s41598-022-26795-7)
Supplement: Supplementary file 9 — Supplementary Tables. [file 41598_2022_26795_MOESM9_ESM.xlsx]

## Sheet: Table S1
Table S1 Bile acid-related genes.
Gene name
ABCB11
ABCC11
ABCC2
ABCC3
ABCC4
ABCD3
AKR1C1
AKR1C4
AQP9
ATP8B1
CEACAM1
CYP7A1
FGF19
NR0B2
PRKAA1
SLC10A1
SLC10A2
SLC10A3
SLC10A4
SLC10A5
SLC10A6
SLC10A7
SLC27A5
SLC51A
SLC51B
SLCO1A2
SLCO1B1
SLCO1B3
SLCO1B7
SLCO1C1
SLCO2B1
ACOT8
AKR1D1
AMACR
BAAT
CES1
CYP27A1
CYP39A1
CYP46A1
CYP7B1
CYP8B1
FGFR4
HSD17B10
HSD3B7
MALRD1
MIR33A
NR1D1
NR1H4
OSBP
OSBPL1A
OSBPL2
OSBPL3
OSBPL6
OSBPL7
OSBPL9
PROX1
SCP2
SIRT1
SLC27A2
STAR
STARD4
ACAA1
ARV1
GBA2
KIT
LEP
NPC1
NR5A2
PANK2
SULT2A1
UGT2A1
UGT2A2
ABCB4
CASR
SLC9A3R1
TNF
UGT1A3
ABCG5
ABCG8
CIDEB
DGAT2
GPBAR1
VDR
HAMP
KCNMB1
AKR1C2
AKR1C3
FABP1
NAPEPLD
PLA2G1B
PYGL
STARD5
ABCA1
ABCA2
ABCA3
ABCA4
ABCA5
ABCA6
ABCA8
ABCA9
ABCD1
ABCD2
ABCG4
ACSL1
ACSL5
AGXT
ALDH1A1
ALDH8A1
ALDH9A1
APOA1
AR
ATXN1
BBOX1
BCAR3
BMP6
CAT
CH25H
CROT
DHCR24
DIO1
DIO2
EFHC1
EPHX2
FADS1
FADS2
FDXR
GC
GCLM
GNMT
GNPAT
GSTK1
HACL1
HAO1
HSD17B11
HSD17B4
HSD17B6
HSD3B1
IDH1
IDH2
IDI1
ISOC1
KLF1
LCK
LIPE
LONP2
MLYCD
NEDD4
NR1I2
NR3C2
NUDT12
OPTN
PAOX
PECR
PEX1
PEX11A
PEX11G
PEX12
PEX13
PEX16
PEX19
PEX26
PEX6
PEX7
PFKM
PHYH
PIPOX
PNPLA8
PRDX5
PXMP2
RBP1
RETSAT
RXRA
RXRG
SERPINA6
SLC22A18
SLC23A1
SLC23A2
SLC29A1
SLC35B2
SOAT2
SOD1
SULT1B1
SULT2B1
TFCP2L1
TTR
ACOX2
ALB
FABP6
NCOA1
NCOA2
PTGIS
FXR1
LDLR
MAPK1
MAPK3
ABCB1
CYP3A4
NR1I3

## Sheet: Table S2
Table S2 PCR primer sequences.
Gene	Sequence
NPC1	Forward: GCACCTTTTACCATCACTCCTG
	Reverse: GGCCACAGACAATAGAGCAGT
FABP6	Forward: ACCGGCAAGTTCGAGATGG
	Reverse: CCTTTTCGATTACATCGCTGGA
MAPK3	Forward: ACCACATTCTGGGCATCCTG
	Reverse: TGGCCCACCTCATCCGT
AKR1D1	Forward: TCAGAACCTAAATCGACCCCT
	Reverse: TCCCCAACTTCGTGTTCATTTT
GAPDH	Forward: ACAACTTTGGTATCGTGGAAGG
	Reverse: GCCATCACGCCACAGTTTC

## Sheet: Table S3
Table S3 Differentially expressed bile acid-related genes.
Gene	Con_Mean	Tumor_Mean	LogFC	pValue
ABCC4	0.364837	1.80417	2.30601	1.10868e-09
AKR1C1	27.5296	64.1935	1.22145	0.000384398
ATP8B1	2.69641	6.15517	1.19076	4.64229e-11
SLC10A3	2.72924	6.1991	1.18356	2.33874e-13
SLC10A4	0.00766206	0.0648204	3.08064	9.74513e-07
SLC27A5	99.2048	49.3966	-1.006	4.3439e-14
SLCO1B3	14.7602	5.34698	-1.46492	6.72147e-16
SLCO1C1	0.00232028	0.066144	4.83324	6.40636e-26
AKR1D1	49.2878	19.9228	-1.30681	8.76636e-16
CYP39A1	16.7197	4.5176	-1.88792	9.95221e-23
FGFR4	15.4461	42.6725	1.46606	3.09901e-18
OSBPL3	0.218919	1.19601	2.44976	3.67644e-22
OSBPL7	0.215608	0.644053	1.57877	5.60857e-10
ARV1	4.97583	10.6486	1.09766	1.73179e-21
GBA2	4.64304	10.3778	1.16036	9.45647e-24
NPC1	1.41127	3.74696	1.40873	1.76835e-20
VDR	0.303731	0.895339	1.55964	1.86501e-05
HAMP	148.253	15.9674	-3.21486	6.50719e-25
KCNMB1	0.0720982	0.182874	1.34282	1.07513e-09
AKR1C2	16.2497	50.1002	1.62441	5.01125e-06
AKR1C3	17.683	83.414	2.23793	1.18324e-23
PLA2G1B	0.358601	2.76657	2.94765	2.5765e-09
ABCA2	2.94961	5.98488	1.0208	1.32232e-09
ABCA3	0.298206	1.44624	2.27793	1.67473e-11
ABCA4	0.0888478	0.321946	1.85741	3.28671e-10
ABCD1	2.72137	8.41807	1.62916	5.04799e-21
ACSL1	181.093	77.8892	-1.21723	8.80493e-18
ALDH8A1	66.4093	26.0575	-1.34969	7.98257e-25
BBOX1	12.2886	5.50082	-1.1596	4.38641e-13
DIO2	0.0153573	0.479833	4.96554	2.15414e-08
EFHC1	0.266599	0.73848	1.46989	8.34638e-18
FADS1	4.64833	12.2544	1.39852	4.00717e-06
FADS2	9.64211	20.0576	1.05673	0.0111863
GNPAT	8.14867	23.3788	1.52056	1.97747e-27
KLF1	0.0251913	0.0617649	1.29386	0.0359209
LIPE	0.19553	0.598195	1.61322	0.000248678
PEX6	8.47706	18.4021	1.11824	5.15587e-15
PFKM	0.866943	2.25857	1.3814	3.06664e-06
SLC29A1	13.7252	36.7949	1.42268	1.18204e-13
SLC35B2	12.9342	30.4512	1.23531	4.29762e-22
ALB	34010.4	14088.9	-1.27141	6.52587e-21
FABP6	0.0103738	0.443092	5.41659	4.64167e-06
MAPK3	3.65701	9.50819	1.37851	5.73089e-26
CYP3A4	765.779	344.38	-1.15293	1.69414e-15

## Sheet: Table S4
Table S4 Prognostic bile acid-related genes.
Gene	HR	HR.95L	HR.95H	pValue
AQP9	0.916329	0.85357	0.983703	0.015784
CYP7A1	0.893675	0.824814	0.968285	0.006001
PRKAA1	1.36145	1.01657	1.82333	0.03843
SLC10A1	0.884809	0.825151	0.948781	0.00059
SLC10A3	1.30585	1.05555	1.61549	0.013973
SLC10A4	2.1244	1.2154	3.71324	0.008177
SLC27A5	0.865175	0.788294	0.949554	0.002287
SLC51B	1.13166	1.01579	1.26074	0.024812
SLCO1B1	0.881441	0.802271	0.968425	0.008585
ACOT8	1.5767	1.11163	2.23633	0.010667
AKR1D1	0.886033	0.809911	0.96931	0.008289
BAAT	0.876296	0.792722	0.968679	0.009817
CYP27A1	0.838507	0.748151	0.939776	0.002464
CYP8B1	0.930535	0.873124	0.991721	0.026704
MALRD1	7.43275	1.79279	30.8154	0.005701
OSBPL3	1.49964	1.11425	2.01832	0.0075
NPC1	1.75684	1.33712	2.30833	5.22e-05
PANK2	2.23517	1.36978	3.64731	0.001285
SULT2A1	0.913979	0.853035	0.979276	0.010626
SLC9A3R1	1.46708	1.16116	1.85361	0.001317
ABCG5	0.867707	0.756855	0.994795	0.041871
DGAT2	0.862703	0.755165	0.985554	0.029691
AKR1C3	1.24603	1.04985	1.47887	0.011852
STARD5	0.432048	0.271174	0.688361	0.000413
ABCA3	1.23564	1.00848	1.51395	0.041204
ABCA4	1.75267	1.10899	2.76994	0.016263
ABCA6	0.819442	0.696388	0.964241	0.016459
ABCA8	0.819069	0.680522	0.985823	0.034774
ABCA9	0.511544	0.335733	0.77942	0.00181
ABCD1	1.29211	1.0336	1.61527	0.02444
AGXT	0.892722	0.826066	0.964755	0.004154
ALDH8A1	0.857864	0.767612	0.958727	0.006869
APOA1	0.924207	0.868848	0.983093	0.012383
AR	0.857095	0.739801	0.992985	0.040004
BCAR3	1.65457	1.2346	2.21741	0.00075
BMP6	1.31867	1.06202	1.63733	0.012249
CAT	0.842569	0.713076	0.995577	0.044217
EFHC1	1.64733	1.07557	2.52303	0.021738
EPHX2	0.853732	0.737195	0.988691	0.034699
GC	0.895355	0.816343	0.982014	0.019026
GCLM	1.46681	1.20845	1.78039	0.000106
GNMT	0.895342	0.826647	0.969746	0.006643
HAO1	0.874449	0.797714	0.958566	0.004197
HSD17B6	0.900441	0.832587	0.973825	0.008703
IDH1	1.33692	1.04039	1.71796	0.023242
NR1I2	0.846176	0.739569	0.968151	0.015055
OPTN	1.46027	1.08579	1.96391	0.012265
PECR	0.817136	0.692881	0.963674	0.016411
PEX11G	0.707805	0.551121	0.909033	0.006789
PEX13	1.5842	1.0228	2.45375	0.039308
PEX26	1.63264	1.03876	2.56604	0.033602
PIPOX	0.879105	0.788962	0.979547	0.019577
SERPINA6	0.896248	0.805331	0.99743	0.044737
SLC35B2	1.31811	1.02901	1.68843	0.028794
TTR	0.916677	0.853266	0.9848	0.017371
ALB	0.91968	0.852556	0.992088	0.030358
FABP6	1.50528	1.23969	1.82778	3.64e-05
FXR1	1.93769	1.33403	2.81453	0.000514
MAPK1	1.46029	1.08494	1.96551	0.012499
MAPK3	1.56858	1.17178	2.09976	0.002484
CYP3A4	0.943783	0.895148	0.995059	0.032077

## Sheet: Table S5
Table S5 4 modeling genes and its regression coefficient.
Gene	Coefficient
AKR1D1	-0.00450489
NPC1	0.225308
FABP6	0.173261
MAPK3	0.0230246

## Sheet: Table S6
Table S6 Differentially expressed genes based on risk grouping.
Gene	Low_Mean	High_Mean	LogFC	pValue
CA9	0.547734	1.84499	1.29726	2.50253e-13
PRAP1	8.13883	7.01463	-1.12419	3.21225e-05
PCK1	6.09315	4.36075	-1.7324	4.1959e-11
TOP2A	1.80012	3.23725	1.43713	1.2615e-25
MT1X	5.23988	4.13738	-1.1025	3.91671e-06
F9	5.73128	4.16138	-1.5699	3.66754e-11
LCAT	4.09664	2.94876	-1.14789	8.25581e-16
PCK2	6.5405	5.52273	-1.01776	5.61816e-13
SLC25A47	4.44713	3.26864	-1.17849	7.11072e-06
APOH	11.4239	10.3979	-1.02599	5.29693e-12
CDCA8	1.38368	2.42351	1.03983	3.22092e-23
TAT	6.53538	4.42351	-2.11187	3.11898e-13
SLC10A1	5.51054	3.57863	-1.93191	2.31848e-13
LINC01485	4.38091	3.33034	-1.05057	1.7024e-06
HPD	8.41365	6.06169	-2.35195	9.05276e-15
AQP9	6.47901	4.84833	-1.63068	2.22251e-09
SAA2	4.80651	3.35022	-1.4563	1.16835e-05
ADH1A	7.24653	5.7168	-1.52973	3.09655e-13
CYP2A6	6.29652	4.54518	-1.75134	5.40305e-07
AP1M2	1.20201	2.42349	1.22149	1.17035e-11
HSD17B6	7.45409	5.74923	-1.70486	1.54422e-17
SERPINA7	5.77007	4.67358	-1.09649	5.18869e-07
GYS2	3.44277	2.24616	-1.1966	7.25304e-11
UBE2C	2.39847	3.79306	1.3946	2.48486e-19
SLC51A	3.79739	2.65652	-1.14088	1.25339e-11
TPX2	2.1905	3.46607	1.27557	7.10209e-24
RTP3	4.16285	2.88449	-1.27836	2.41594e-09
ALDOB	10.0706	8.45579	-1.6148	1.92539e-09
APOC3	11.9732	10.255	-1.71815	7.589e-15
HGFAC	3.87898	2.39088	-1.4881	1.10801e-08
S100P	2.11865	3.22544	1.10678	5.1424e-06
TTR	9.45696	8.08623	-1.37073	7.95047e-10
AL354872.2	3.20594	2.04382	-1.16211	5.41194e-16
C8B	6.87175	5.62951	-1.24224	1.33455e-18
PLK1	1.0252	2.05037	1.02517	1.03347e-23
PHLDA2	1.95265	2.95703	1.00439	4.25351e-12
DCXR	8.13975	6.8787	-1.26105	9.47823e-15
SERPINF2	8.90303	7.76413	-1.1389	2.01968e-13
KNG1	9.30111	7.97302	-1.32809	1.63509e-13
CD24	3.34542	5.06224	1.71683	3.23351e-13
MFSD2A	2.71225	1.5826	-1.12965	5.71499e-08
AKR1D1	3.69184	2.66169	-1.03015	2.65326e-07
CYP4A11	6.10573	4.56653	-1.5392	2.18693e-14
KIFC1	1.58811	2.72845	1.14034	5.69203e-22
CFHR4	3.66782	2.0532	-1.61462	1.0397e-19
TNFRSF21	2.23014	3.37768	1.14754	1.19228e-18
PIPOX	6.31102	5.18213	-1.12889	1.65913e-13
AC099850.3	0.737325	1.78491	1.04758	6.09575e-28
MYBL2	1.69101	3.30833	1.61731	4.36966e-24
AP001783.1	2.42547	1.28439	-1.14108	3.65464e-09
HPR	7.4174	5.57092	-1.84647	1.30662e-16
ITIH1	8.36981	7.31071	-1.0591	3.31198e-11
ETNPPL	4.10802	2.89068	-1.21734	4.87742e-11
SERPINC1	10.6294	8.64489	-1.98451	1.10266e-18
PEG10	1.78312	3.06902	1.2859	3.63302e-07
CYP4F2	4.70973	3.54066	-1.16907	5.99234e-10
HAO1	6.62625	5.28406	-1.34219	2.77478e-15
CENPW	2.25611	3.28503	1.02892	4.76913e-19
OTC	5.70089	4.30425	-1.39664	1.39136e-09
FNDC5	2.63957	1.43083	-1.20874	1.3222e-08
TUBA1B	3.90062	5.01748	1.11685	3.12899e-26
C9	4.8327	3.7329	-1.0998	0.000440086
CES2	6.6248	5.54453	-1.08027	4.97394e-11
CCL16	5.30648	4.07667	-1.22981	4.10735e-07
UGT2B10	6.23278	4.70612	-1.52666	7.15081e-12
AKR7A3	4.93347	3.68042	-1.25305	3.03991e-11
C4BPA	8.60739	7.26522	-1.34218	1.44002e-12
SPP1	4.53531	6.45347	1.91816	1.3837e-08
C12orf75	1.25931	2.44478	1.18547	8.7126e-15
ANG	8.13971	6.70872	-1.43099	2.62047e-20
BIRC5	1.88411	2.98517	1.10106	2.77336e-17
HPX	9.30285	7.58079	-1.72206	1.03347e-23
RRM2	1.91985	3.00546	1.08561	2.04445e-21
PON1	6.52885	5.04926	-1.47959	7.05663e-13
ORM2	9.6759	8.57921	-1.09669	6.00869e-11
SLC1A5	1.91477	3.01163	1.09686	8.57196e-14
GPT	5.23479	4.08016	-1.15463	3.78535e-14
CCL20	2.84075	4.21522	1.37447	8.84881e-10
GNMT	5.4257	3.88244	-1.54326	1.39557e-11
KLKB1	4.87763	3.83914	-1.03849	3.92808e-16
AMBP	11.5119	10.394	-1.11792	2.27039e-16
ANLN	0.830716	1.90891	1.07819	9.81034e-30
HSD11B1	6.24633	4.95243	-1.2939	6.56192e-05
CPS1	6.41725	5.01583	-1.40143	8.39863e-07
MAT1A	7.78121	6.63728	-1.14394	1.40248e-13
FTCD	6.43581	5.09543	-1.34038	2.12326e-17
APOA5	6.63644	5.09565	-1.54079	7.15766e-13
ADH4	6.98977	5.13862	-1.85114	2.44176e-10
S100A11	5.39809	6.41757	1.01948	7.53956e-09
F12	7.36538	6.18956	-1.17582	5.2605e-09
FGG	10.5335	9.28506	-1.24842	2.79876e-13
CCNB1	2.26827	3.50059	1.23233	1.60302e-22
CYP8B1	5.36915	3.51371	-1.85544	2.28335e-12
MBL2	4.14244	3.10899	-1.03345	2.65746e-08
RGN	5.72558	4.64205	-1.08353	1.84728e-15
PKM	2.91297	4.41289	1.49992	2.4638e-21
TTC36	3.14489	1.51144	-1.63344	5.26403e-15
SLC38A1	1.33891	2.39622	1.05731	2.79651e-15
CTH	4.26701	3.26441	-1.0026	3.69624e-08
CYP2B6	4.21315	3.10762	-1.10553	2.37675e-08
AZGP1	8.1045	6.75105	-1.35345	3.07066e-15
ITIH3	8.07329	7.01471	-1.05858	1.3147e-08
CDO1	6.29347	5.00178	-1.29169	1.86591e-14
NUSAP1	2.31725	3.36783	1.05059	4.67631e-20
SAA1	8.00099	6.11314	-1.88785	4.57096e-07
DSG2	1.62591	3.05423	1.42833	1.01703e-27
MASP2	5.4056	4.0399	-1.3657	1.95257e-14
PRC1	1.36901	2.42724	1.05823	7.08795e-27
APOC1P1	5.10873	3.80868	-1.30006	1.30724e-08
APOC1	11.7925	10.5598	-1.23268	2.37734e-19
HMGA1	4.18486	5.40171	1.21685	2.44095e-21
KPNA2	3.52749	4.6071	1.07961	9.35151e-29
CYP2C9	6.41745	5.01006	-1.40738	4.73714e-10
KIF20A	1.08781	2.15387	1.06605	3.03905e-25
RDH16	5.0061	3.64116	-1.36494	6.167e-11
RBP5	5.98334	4.933	-1.05035	2.33285e-11
CYP2C8	6.29725	4.52919	-1.76806	1.99738e-14
ECT2	1.0524	2.08927	1.03687	2.99404e-29
GLYATL1	3.87791	2.58774	-1.29017	8.19538e-17
CFHR1	7.26704	5.99754	-1.26951	4.76628e-13
CDC20	2.1245	3.43566	1.31116	3.24194e-18
NCK2	2.07832	3.10729	1.02898	4.02384e-16
FGB	11.0202	9.81539	-1.20481	1.25128e-12
ACSM2A	4.59963	3.17595	-1.42367	5.84845e-17
AHSG	9.7915	8.74663	-1.04487	0.0225113
CYP2E1	6.38649	4.79529	-1.5912	1.45741e-06
TCEAL9	3.41377	4.45696	1.0432	5.49909e-13
APOA1	11.8083	10.4302	-1.3781	3.01923e-07
SLC22A7	5.65595	4.59264	-1.06331	0.000262813
FGA	11.3176	9.98989	-1.32767	6.45092e-16
UGT2B15	6.56992	5.12064	-1.44928	1.51823e-10
CFHR3	4.37599	2.677	-1.69899	5.19986e-16
ALDH1L1	4.79062	3.78888	-1.00174	3.46677e-06
RBP4	11.7919	10.4657	-1.32614	1.60057e-18
MKI67	1.0577	2.07331	1.01562	1.88116e-25
DDR1	1.28532	2.36438	1.07905	9.59914e-16
SLC27A2	5.56111	4.53748	-1.02363	4.90939e-11
HMGCS2	8.6896	7.59614	-1.09346	1.58168e-07
AGXT	8.0147	6.42063	-1.59407	4.09351e-15
ASPDH	4.54459	3.05011	-1.49448	1.45603e-17
CLDN4	1.32949	2.52056	1.19107	4.79112e-09
ACSM5	4.15374	3.02253	-1.13121	1.02761e-10
LINC01702	3.367	2.08828	-1.27873	4.69176e-13
SLC13A5	4.6062	3.3882	-1.218	2.78974e-11
CFHR5	4.96701	3.89233	-1.07468	5.3488e-06
AOX1	6.49113	5.36279	-1.12834	4.54304e-08
ACSM2B	5.04784	3.68557	-1.36227	1.14251e-15
SAA2-SAA4	3.64206	2.34092	-1.30114	1.65297e-06
ABCB4	3.97396	2.90175	-1.07221	5.94938e-12
CYP3A4	5.8272	3.67675	-2.15045	7.85052e-09
SFN	2.72532	3.86403	1.13871	1.99273e-07
DPYS	5.812	4.50901	-1.30299	1.10436e-14
CDK1	1.43646	2.54102	1.10456	4.82587e-24
NRSN2	1.42278	2.49144	1.06866	1.85081e-13
TRNP1	1.90327	3.16629	1.26302	2.11508e-12
C6	5.66197	4.03705	-1.62492	2.22159e-18
KIF4A	1.0516	2.05851	1.00691	1.53161e-24
C8A	6.45503	5.07308	-1.38195	4.7573e-17
RIDA	7.45553	6.30266	-1.15287	3.00248e-20
HP	10.1785	8.20766	-1.97086	5.70548e-17
AFM	5.89088	4.32588	-1.56499	7.17874e-14
HJV	6.41636	4.95844	-1.45791	1.60776e-10
HAO2	3.72921	2.55856	-1.17066	3.67044e-07
AFP	2.33537	3.607	1.27163	0.000268844
ANXA10	2.96341	1.85114	-1.11227	1.34222e-13
GSTA1	8.60839	7.25481	-1.35358	3.98346e-07
SPINT1	1.23173	2.43045	1.19873	2.31728e-09
FOXM1	1.28906	2.44881	1.15974	5.99984e-25
G6PC	6.8042	5.65842	-1.14578	1.71162e-07
VIL1	1.95042	2.98298	1.03256	5.47965e-09
SOX4	1.72117	2.90617	1.185	1.39468e-16
A1BG	4.43601	3.39861	-1.0374	3.23921e-10
GAL3ST1	1.2492	2.3207	1.0715	1.28618e-09
APOF	4.61164	3.3392	-1.27244	2.19614e-09
S100A14	2.43547	3.52927	1.0938	1.38807e-06
PLG	7.44591	6.2164	-1.22951	1.45142e-09
GLYAT	4.10413	2.45977	-1.64435	5.12363e-15
KRT19	0.970569	2.14041	1.16984	2.02725e-06
FBP1	6.93586	5.67972	-1.25614	4.08167e-12
FETUB	4.77689	3.70797	-1.06892	6.42997e-06
H19	3.53625	4.78152	1.24527	2.09877e-05
HRG	8.12141	6.44196	-1.67945	1.55094e-09
ADH1C	7.38052	5.1783	-2.20222	2.44893e-15
G6PD	2.30928	3.66956	1.36028	3.09988e-22
SDS	5.66628	4.16865	-1.49763	3.77262e-06
KIF2C	1.10032	2.15384	1.05352	1.78126e-22
CCNB2	1.4278	2.44311	1.01531	4.59271e-20
EPS8L3	1.36028	2.46724	1.10697	2.18164e-11
EPCAM	1.3557	2.67077	1.31507	1.07062e-08
GCGR	2.81892	1.71972	-1.0992	3.41134e-08
UBE2T	2.44697	3.45016	1.00319	4.98299e-19
CYP2D6	6.06662	5.03778	-1.02883	2.03587e-05
UGT2B7	6.36506	5.19974	-1.16532	4.11396e-09
SPP2	5.43682	3.86017	-1.57665	2.25646e-10
BHMT	5.59947	4.42251	-1.17696	4.56878e-06
ZWINT	2.19398	3.26874	1.07477	5.52323e-21
SAA4	6.45645	5.33558	-1.12086	2.45465e-07
CPB2	8.17411	7.14561	-1.0285	8.51457e-15
SEC14L2	4.50113	3.25876	-1.24238	9.02618e-14
C3P1	3.98828	2.65033	-1.33795	2.94396e-13
OGDHL	3.85074	2.79908	-1.05165	9.76736e-12
LECT2	4.70671	3.31848	-1.38823	5.18234e-10
CYP4A22	4.22269	2.98113	-1.24156	1.08687e-12
SLC22A1	5.4153	3.39842	-2.01688	8.2494e-13
LINC00844	3.36227	1.89677	-1.46551	1.79222e-09
SLC27A5	5.62212	3.86616	-1.75595	9.59337e-20
MCM2	2.10242	3.17041	1.068	1.34677e-19
APOA2	13.209	11.985	-1.22407	0.000420377
LMNB1	2.09868	3.15907	1.06039	5.89207e-21
SULT2A1	7.67315	6.15483	-1.51832	1.73872e-09
LAPTM4B	4.16613	5.26616	1.10003	3.50486e-15
LDHD	5.16127	4.1437	-1.01757	3.92808e-16
C4BPB	6.51487	5.46618	-1.04869	4.17169e-14
ORM1	11.073	10.034	-1.03905	1.72971e-07
PTTG1	2.26708	3.3004	1.03331	2.97799e-14
PLA2G2A	5.08095	3.60856	-1.47239	0.000411208
ADH1B	7.4851	5.56352	-1.92158	6.81611e-14
SERPINA11	6.14149	4.99539	-1.1461	6.28481e-07
HKDC1	2.2564	3.29802	1.04162	7.83872e-11
